# Supplementary material for: BAG3 Alleviates Atherosclerosis by Inhibiting Endothelial-to-Mesenchymal Transition via Autophagy Activation
Source: Genes (Basel). 2022 Jul 26;13(8):1338. doi: 10.3390/genes13081338 (PMC9332509; doi:10.3390/genes13081338)
Supplement: Supplementary file 1 [file genes-13-01338-s001.zip]

Archive with 1 entries (1 files):
- genes-1839485-supplementary.pdf
